# Supplementary material for: Genomic characterization of Haemophilus influenzae: a focus on the capsule locus
Source: BMC Genomics. 2019 Oct 12;20:733. doi: 10.1186/s12864-019-6145-8 (PMC6790013; doi:10.1186/s12864-019-6145-8)
Supplement: Supplementary file 2 — Additional file 2: Tables S1 and S2. Genes differentially detected between the two Hia subclades (Table S1) or the two Hib subclades (Table S2). A value of 1 indicates 100% of the isolates in that subclade contained the gene; a value of 0 indicates that the gene was detected in 0% of isolates within that subclade. Table S3. Sequence types detected in < 5 isolates. ND = Not determined. [file 12864_2019_6145_MOESM2_ESM.xlsx]

## Sheet: Supplemental_Table1
Supplemental Table 1. Genes differentially detected between the two Hia subclades. For each gene, the number listed indicates the proportion of isolates from that subclade in which the specific gene was detected. A value of 1 indicates 100% of the isolates in that subclade contained the gene; a value of 0 indicates that the gene was detected in 0% of isolates within that subclade.
Allele	Function	Clade I Hia (subclade most similar to Hie and Hif, n=14)	Clade II Hia (subclade most similar to Hib/Hid, n=53)
HAEM1679	hypothetical protein	1	0
HAEM1637	ABC transporter ATP-binding protein	1	0
HAEM1565	hypothetical protein	0	1
HAEM1559	hypothetical protein	0	1
HAEM0597	hypothetical protein	0	1
HAEM1567	phage holin, lambda family	0	1
HAEM1242	xylose ABC transporter ATP-binding protein	0	1
HAEM0167	hypothetical protein	0	1
HAEM1051	hypothetical protein	0	1
HAEM1411	type I restriction endonuclease HindVIIP subunit R	0	1
HAEM0754	type I pantothenate kinase	0	1
HAEM1629	hypothetical protein	0	1
HAEM0590	histidinol dehydrogenase	0	1
HAEM0504	transporter	0	1
HAEM0301	hypothetical protein	0	1
HAEM0664	primosomal replication protein N	0	1
HAEM0592	bifunctional imidazole glycerol-phosphate dehydratase/histidinol phosphatase	0	1
HAEM1203	DUF423 domain-containing protein	0	1
HAEM0593	imidazole glycerol phosphate synthase subunit HisH	0	1
HAEM1244	xylose isomerase	0	1
HAEM1320	6-carboxytetrahydropterin synthase QueD	0	1
HAEM1243	D-xylose-binding periplasmic protein	0	1
HAEM0721	phosphate-starvation-inducible protein PsiE	0	1
HAEM0277	protein RarD	0	1
HAEM0727	shikimate 5-dehydrogenase	0	1
HAEM1365	dihydrolipoyllysine-residue acetyltransferase	0	1
HAEM1401	SAM-dependent methyltransferase	0	1
HAEM1105	hypothetical protein	0	1
HAEM1532	restriction endonuclease HindIII	0	1
HAEM1543	DUF2612 domain-containing protein	0	1
HAEM0594	1-(5-phosphoribosyl)-5-((5- phosphoribosylamino)methylideneamino)imidazole-4- carboxamide isomerase	0	1
HAEM1319	radical SAM protein	0	1
HAEM1784	D-lactate dehydrogenase	0	1
HAEM1245	xylulokinase	0	1
HAEM1052	hypothetical protein	0	1
HAEM1531	restriction endonuclease subunit M	0	1
HAEM1241	xylose ABC transporter permease	0	1
HAEM1231	hypothetical protein	0	1
HAEM0166	hypothetical protein	0	1
HAEM1540	hypothetical protein	0	1
HAEM0690	hybrid peroxiredoxin hyPrx5	0	1
HAEM0595	imidazole glycerol phosphate synthase cyclase subunit	0	1
HAEM1566	hypothetical protein	0	1
HAEM0870	L-asparaginase	0	1
HAEM0596	bifunctional phosphoribosyl-AMP cyclohydrolase/phosphoribosyl-ATP diphosphatase	0	1
HAEM0165	hypothetical protein	0	1
HAEM1178	hypothetical protein	0	1
HAEM1534	hypothetical protein	0	1
HAEM1048	hypothetical protein	0	1
HAEM1572	hypothetical protein	0	1
HAEM0589	ATP phosphoribosyltransferase	0	1
HAEM1318	hypothetical protein	0	1
HAEM0614	S-ribosylhomocysteinase	0	1
HAEM0591	histidinol-phosphate transaminase	0	1
HAEM1239	Na+/H+ antiporter NhaC	0	1
HAEM1238	XylR family transcriptional regulator	0	1
HAEM1240	pyridoxal phosphate-dependent aminotransferase	0	1
HAEM1397	hypothetical protein	0	1
HAEM0278	Lrp/AsnC family transcriptional regulator	0	1

## Sheet: Supplemental_Table2
Supplemental Table 2. Genes differentially detected between the two Hib subclades. For each gene, the number listed indicates the proportion of isolates from that subclade in which the specific gene was detected. A value of 1 indicates 100% of the isolates in that subclade contained the gene; a value of 0 indicates that the gene was detected in 0% of isolates within that subclade.
Allele	Function	Larger Hib clade (n=38)	Smaller Hib clade (Most similar to Hid, n=11)
HAEM0667	lipooligosaccharide biosynthesis protein lic2B	1	0
HAEM0788	transcriptional regulator	1	0
HAEM0995	EpsG family protein	1	0
HAEM0553	hypothetical protein	1	0
HAEM1586	DUF1508 domain-containing protein	1	0
HAEM1581	hypothetical protein	1	0
HAEM1541	hypothetical protein	1	0
HAEM0994	glycosyl transferase	1	0
HAEM1478	ABC transporter	1	0
HAEM0991	hypothetical protein	1	0
HAEM0896	short-chain fatty acids transporter	1	0
HAEM0668	glycosyl transferase family 1	1	0
HAEM0281	hypothetical protein	1	0
HAEM1480	hypothetical protein	1	0
HAEM0787	hypothetical protein	1	0
HAEM0552	hypothetical protein	1	0
HAEM0786	kinase	1	0
HAEM0895	acetyl-CoA acetyltransferase	1	0
HAEM1176	transcriptional regulator	1	0
HAEM1178	hypothetical protein	1	0
HAEM0548	DNA primase	1	0
HAEM0898	acetate CoA-transferase subunit alpha	1	0
HAEM1077	ribonuclease VapC2	1	0
HAEM0998	dTDP-glucose 4,6-dehydratase	1	0
HAEM1104	hypothetical protein	1	0
HAEM0878	UDP-glucose--lipooligosaccharide glucosyltransferase	1	0
HAEM0996	hypothetical protein	1	0
HAEM0556	transcriptional regulator	1	0
HAEM1177	hypothetical protein	1	0
HAEM0992	lipopolysaccharide biosynthesis protein	1	0
HAEM1587	hypothetical protein	1	0
HAEM0547	integrase	1	0
HAEM0897	succinyl-CoA--3-ketoacid-CoA transferase	1	0
HAEM1582	hypothetical protein	1	0
HAEM0999	hypothetical protein	1	0
HAEM0551	hypothetical protein	1	0
HAEM1479	hypothetical protein	1	0
HAEM0997	undecaprenyl-phosphate galactose phosphotransferase WbaP	1	0
HAEM1583	LexA family transcriptional repressor	1	0
HAEM0993	glycosyl transferase family A	1	0
HAEM0899	transcriptional regulator	1	0
HAEM0180	peroxiredoxin	1	0
HAEM1588	hypothetical protein	1	0
HAEM1477	hypothetical protein	1	0
HAEM1078	AbrB/MazE/SpoVT family DNA-binding domain-containing protein	1	0
HAEM1476	hypothetical protein	1	0
HAEM0269	2-hydroxyacid dehydrogenase	1	0

## Sheet: Supplemental_Table3
Supplemental Table 3. Sequence types detected in < 5 isolates. ND = Not determined.
Sequence Type	Number of isolates	Sequence Type	Number of isolates
Hia (Clade I)		NT
372	1	2	2
Hia (Clade II)		18	1
4	1	23	2
124	1	36	1
1755	1	40	4
1760	1	41	2
1785	2	46	2
Hib (small clade)		56	1
1663	4	65	1
1756	1	70	1
Hib (large clade)		84	4
44	1	98	4
53	4	105	2
54	2	112	1
55	2	113	1
95	2	124	1
114	1	134	2
117	1	136	1
119	1	142	4
637	1	146	1
724	1	147	2
978	1	148	1
Hic		149	3
7	1	159	2
1665	1	160	1
Hid		163	1
47	3	176	2
Hie		180	1
69	2	183	3
122	3	184	2
129	1	187	1
850	1	196	2
1753	2	203	2
1758	1	205	2
2646	1	208	1
2649	1	210	1
Hif		243	1
125	1	245	2
126	1	253	2
598	2	263	1
1127	1	266	1
1739	1	280	1
1740	1	321	2
1757	1	349	2
1793	1	351	1
		367	3
		368	1
		385	1
		388	4
		389	4
		395	1
		396	3
		398	1
		404	1
		407	1
		408	1
		422	4
		431	1
		436	2
		513	2
		524	1
		556	1
		602	3
		608	2
		630	2
		676	1
		683	1
		785	1
		824	2
		834	4
		836	4
		930	1
		995	1
		1034	1
		1218	1
		1343	1
		1363	1
		1426	1
		1445	1
		1665	1
		1666	1
		1708	1
		1709	1
		1710	1
		1711	1
		1712	1
		1713	1
		1714	1
		1715	1
		1716	1
		1717	2
		1718	1
		1719	1
		1752	1
		1754	1
		1759	1
		1761	1
		1773	1
		1783	1
		1784	1
		1794	1
		1817	1
		1818	1
		1819	1
		2062	1
		2644	1
		2645	1
		2647	1
		2648	1
		2650	1
		ND (duplicated MLST gene)	1
